# Supplementary material for: Gut Microbiota, Immunity, and Metabolism in the Progression From Chronic Liver Disease to Hepatocellular Carcinoma
Source: Adv Sci (Weinh). 2026 Jul 10:e23582. Online ahead of print. doi: 10.1002/advs.202523582 (PMC13353184; doi:10.1002/advs.202523582)
Supplement: Supplementary file 2 — Supporting File 2: advs76514‐sup‐0002‐DataFile.zip. [file ADVS-9999-e23582-s002.zip]

Archive with 2 entries (2 files):
- Excel S1 Immune related gene set list.xlsx
- Excel S2 Metabolism related gene set list.xlsx
