# Supplementary material for: Gut Microbiota, Immunity, and Metabolism in the Progression From Chronic Liver Disease to Hepatocellular Carcinoma
Source: Adv Sci (Weinh). 2026 Jul 10:e23582. Online ahead of print. doi: 10.1002/advs.202523582 (PMC13353184; doi:10.1002/advs.202523582)
Supplement: Supplementary file 2 — Supporting File 2: advs76514‐sup‐0002‐DataFile.zip. [file ADVS-9999-e23582-s002.zip › Excel S1 Immune related gene set list.xlsx]

## Sheet: Sheet1
GSEA analyses terms	HALLMARK_INFLAMMATORY_RESPONSE	GOBP_REGULATION_OF_INNATE_IMMUNE_RESPONSE	GOBP_MACROPHAGE_ACTIVATION	GOBP_NEUTROPHIL_MEDIATED_IMMUNITY	KEGG_NATURAL_KILLER_CELL_MEDIATED_CYTOTOXICITY	GOBP_REGULATION_OF_ADAPTIVE_IMMUNE_RESPONSE	GOBP_LYMPHOCYTE_MEDIATED_IMMUNITY	WP_TH17_CELL_DIFFERENTIATION_PATHWAY	GOBP_T_CELL_MEDIATED_CYTOTOXICITY	GOBP_REGULATORY_T_CELL_DIFFERENTIATION	GOBP_HUMORAL_IMMUNE_RESPONSE
Gene list	ABCA1	A2M	ADGRF5	ACE	ARAF	ADA	AGER	AHR	AGER	AMBRA1	A2M
	ABI1	ABHD17A	AGER	ADAM17	BID	ADCY7	AHR	BMAL1	B2M	BCL6	ACOD1
	ACVR1B	ACOD1	AIF1	ANXA3	BRAF	AGER	AICDA	CD247	CADM1	BTN2A2	AIRE
	ACVR2A	ADAM8	APP	ARG1	CASP3	AHR	AIRE	CD3D	CD1A	CD28	ALOX5
	ADGRE1	ADAR	ATM	AZU1	CD244	AKIRIN2	AP1G1	CD3E	CD1B	CD46	ANG
	ADM	AIM2	AZU1	BCR	CD247	ALOX15	APLF	CD3G	CD1C	CR1	AZU1
	ADORA2B	AKIRIN2	BPI	CARD9	CD48	ANXA1	ARG1	CD4	CD1D	CTLA4	BCL2
	ADRM1	AKT1	C1QA	CD177	CHP1	APLF	ARID5A	CLOCK	CD1E	DROSHA	BCL3
	AHR	ALPK1	C5AR1	CTSG	CHP2	ARG1	ARL8B	CRY1	CEACAM1	DUSP10	BLNK
	APLNR	ANKRD17	CALHM2	CXCL6	CSF2	ARID5A	ARRB2	FOS	CRTAM	FANCA	BMI1
	AQP9	AP1G1	CCL3	DAO	FAS	ASCL2	ATAD5	FOXP3	CTSC	FANCD2	BPIFA1
	ATP2A2	AP3B1	CD200	DNASE1	FASLG	ATAD5	B2M	GATA3	CTSH	FOXO3	BST1
	ATP2B1	APOE	CD74	DNASE1L3	FCER1G	B2M	BATF	HIF1A	CYRIB	FOXP3	C1QA
	ATP2C1	APPL1	CD84	ELANE	FCGR3A	BATF	BCL10	HLA-DMA	EBAG9	FUT7	C1QB
	AXL	APPL2	CD93	F2	FCGR3B	BCL6	BCL3	HSP90AA1	EMP2	HLA-DRA	C1QBP
	BDKRB1	ARG1	CEBPA	F2RL1	FYN	BRD2	BCL6	IFNG	FADD	HLA-DRB1	C1QC
	BEST1	ARRB2	CLU	IL6	GRB2	BRD4	BTK	IFNGR1	FCGR2B	HLA-G	C1R
	BST2	ATAT1	CRTC3	IRAK4	GZMB	BTK	BTN3A2	IKBKB	GZMM	IFNG	C1RL
	BTG2	ATG12	CST7	ITGAM	HCST	C17orf99	BTN3A3	IL17A	HFE	IL2	C1S
	C3AR1	ATG5	CTSC	ITGB2	HLA-A	C3	C17orf99	IL17F	HLA-A	IL2RG	C2
	C5AR1	AURKB	CX3CL1	JAGN1	HLA-B	C4BPA	C1QA	IL1B	HLA-B	IL4I1	C3
	CALCRL	BANF1	CX3CR1	KMT2E	HLA-C	C4BPB	C1QB	IL2	HLA-C	IRF1	C4A
	CCL17	BCL10	DYSF	MYD88	HLA-E	CARD9	C1QBP	IL21	HLA-DRA	KAT2A	C4B
	CCL2	BECN1	EDN2	NLRP6	HLA-G	CCL19	C1QC	IL21R	HLA-DRB1	KAT5	C4BPA
	CCL20	BIRC2	FCER2	PLA2G1B	HRAS	CCR2	C1R	IL22	HLA-E	KLHL25	C4BPB
	CCL22	BIRC3	FCGR2B	PRAM1	ICAM1	CD160	C1RL	IL23A	HLA-F	LAG3	C5
	CCL24	BPIFB1	FCGR3A	PTAFR	ICAM2	CD1A	C1S	IL23R	HLA-G	LGALS9	C6
	CCL5	BRCC3	FOXP1	SCNN1B	IFNA1	CD1B	C2	IL27	HLA-H	LILRB2	C7
	CCL7	BTK	GPR137B	SPI1	IFNA10	CD1C	C3	IL27RA	HPRT1	LILRB4	C8A
	CCR7	C1QBP	GRN	STXBP2	IFNA13	CD1D	C4A	IL2RA	HSPA8	MDK	C8B
	CCRL2	CACTIN	HAMP	STXBP3	IFNA14	CD1E	C4B	IL4	IL12A	MIR21	C8G
	CD14	CADM1	HAVCR2	SYK	IFNA16	CD226	C4BPA	IL4R	IL12B	MIR30B	C9
	CD40	CARD8	HSPD1	TREM1	IFNA17	CD274	C4BPB	IL6	IL12RB1	PLA2G2D	CAMP
	CD48	CARD9	IFI35	TUSC2	IFNA2	CD28	C5	IL6R	IL23A	PSG9	CCL1
	CD55	CASP1	IFNG	VAMP2	IFNA21	CD4	C6	IRF4	IL23R	SOCS1	CCL11
	CD69	CASP6	IFNGR1	VAMP7	IFNA4	CD40	C7	JAK1	IL7R	SOX12	CCL13
	CD70	CASP8	IFNGR2	VAMP8	IFNA5	CD46	C8A	JAK2	KLRC1	TGFB1	CCL14
	CD82	CAV1	IL10	WDR1	IFNA6	CD55	C8B	JUN	KLRD1	TNFSF4	CCL15
	CDKN1A	CCL5	IL13		IFNA7	CD80	C8G	LAT	LILRB1	TOX	CCL16
	CHST2	CD14	IL1RL1		IFNA8	CD81	C9	LCK	MICA	USP44	CCL17
	CLEC5A	CD160	IL31RA		IFNAR1	CEACAM1	CADM1	MAPK1	MICB	VSIR	CCL18
	CMKLR1	CD1D	IL33		IFNAR2	CLC	CARD9	MAPK14	MR1		CCL19
	CSF1	CD226	IL4		IFNB1	CLCF1	CCR2	MAPK8	NCKAP1L		CCL2
	CSF3	CD274	IL4R		IFNG	CLEC4G	CCR6	MTOR	NECTIN2		CCL20
	CSF3R	CD300A	IL6		IFNGR1	CLEC6A	CD160	NFATC1	P2RX7		CCL21
	CX3CL1	CD300LF	IRGM		IFNGR2	CLEC7A	CD19	NFIL3	PPP3CB		CCL22
	CXCL10	CD36	ITGAM		ITGAL	CR1	CD1A	NFKB1	PRF1		CCL23
	CXCL11	CD96	ITGB2		ITGB2	CR1L	CD1B	NFKBIA	PTPRC		CCL24
	CXCL6	CDC37	JAK2		KIR2DL1	CR2	CD1C	NR1D1	PVR		CCL25
	CXCL8	CEACAM1	JMJD6		KIR2DL2	CYRIB	CD1D	PER1	RAB27A		CCL26
	CXCL9	CEP63	KARS1		KIR2DL3	DENND1B	CD1E	PLCG1	RAET1E		CCL3
	CXCR6	CFH	KCNJ8		KIR2DL4	DUSP10	CD2	PPP3CA	RAET1G		CCL3L3
	CYBB	CGAS	LBP		KIR2DL5A	DUSP22	CD226	PRKCQ	RAET1L		CCL4
	DCBLD2	CHUK	LDLR		KIR2DS1	EIF2AK4	CD27	RARA	RIPK3		CCL4L2
	EBI3	CLEC12B	LRFN5		KIR2DS3	EP300	CD274	RORA	SLC22A13		CCL5
	EDN1	CLEC4E	LRRK2		KIR2DS4	EPHB2	CD28	RORC	STX7		CCL7
	EIF2AK2	CLEC6A	MAPT		KIR2DS5	EXOSC3	CD40	RUNX1	TAP2		CCL8
	EMP3	CLEC7A	MCUB		KIR3DL1	EXOSC6	CD40LG	RXRA	ULBP1		CCR2
	EREG	CLNK	MFHAS1		KIR3DL2	FADD	CD46	SMAD2	ULBP2		CCR6
	F3	CLPB	MIF		KLRC1	FBXO38	CD55	SOCS3	ULBP3		CCR7
	FFAR2	CNOT7	MIR128-1		KLRC2	FCER2	CD70	STAT1	XCL1		CD28
	FPR1	COLEC10	MIR130A		KLRC3	FCGR1A	CD74	STAT3			CD46
	FZD5	COLEC11	MIR142		KLRD1	FCGR2B	CD80	STAT5A			CD55
	GABBR1	COLEC12	MIR145		KLRK1	FOXJ1	CD81	STAT6			CD59
	GCH1	CPT1A	MIR181C		KRAS	FOXP3	CD8A	TBX21			CD5L
	GNA15	CPTP	MMP8		LAT	FUT7	CD96	TGFB1			CD81
	GNAI3	CR1	MYO18A		LCK	FZD5	CEACAM1	TGFBR1			CD83
	GP1BA	CREBBP	NAGLU		LCP2	GATA3	CEBPG	TYK2			CFB
	GPC3	CRK	NMI		MAP2K1	HAVCR2	CFI	ZAP70			CFD
	GPR132	CRTAM	NR1D1		MAP2K2	HFE	CLC				CFH
	GPR183	CSNK1A1	NR1H3		MAPK1	HLA-A	CLCF1				CFHR1
	HAS2	CTSS	PJA2		MAPK3	HLA-B	CLEC12B				CFHR2
	HBEGF	CYBA	PLA2G10		MICA	HLA-C	CLEC2A				CFHR3
	HIF1A	CYLD	PLA2G3		MICB	HLA-DRA	CLEC4G				CFHR4
	HPN	DAB2IP	PLA2G4A		NCR1	HLA-DRB1	CLNK				CFHR5
	HRH1	DCST1	PLCG2		NCR2	HLA-DRB3	CLU				CFI
	ICAM1	DDX3X	PRKCE		NCR3	HLA-E	CORO1A				CFP
	ICAM4	DDX60	PTPRC		NFAT5	HLA-F	CR1				CLU
	ICOSLG	DHX33	RORA		NFATC1	HLA-G	CR1L				COLEC10
	IFITM1	DHX58	SBNO2		NFATC2	HLA-H	CR2				COLEC11
	IFNAR1	DHX9	SHPK		NFATC3	HLX	CRK				CR1
	IFNGR2	DRD2	SLC11A1		NFATC4	HMCES	CRTAM				CR1L
	IL10	DTX4	SNCA		NRAS	HMGB1	CSF2RB				CR2
	IL10RA	DUSP10	SPACA3		PAK1	HPX	CTSC				CST9
	IL12B	ECSIT	SPHK1		PIK3CA	HSPA8	CTSH				CST9L
	IL15	EIF2AK2	STAP1		PIK3CB	HSPD1	CYRIB				CST9LP1
	IL15RA	EIF4E2	STK39		PIK3CD	IFNA2	DENND1B				CTSG
	IL18	EP300	SUCNR1		PIK3CG	IFNB1	DUSP22				CX3CL1
	IL18R1	EPG5	SYK		PIK3R1	IL10	EBAG9				CXCL1
	IL18RAP	ERAP1	SYT11		PIK3R2	IL12A	EMP2				CXCL10
	IL1A	ERBIN	TAFA3		PIK3R3	IL12B	ERCC1				CXCL11
	IL1B	EREG	THBS1		PIK3R5	IL12RB1	EXO1				CXCL13
	IL1R1	ESR1	TICAM1		PLCG1	IL18	EXOSC3				CXCL14
	IL2RB	F2RL1	TLR1		PLCG2	IL18R1	EXOSC6				CXCL2
	IL4R	FADD	TLR2		PPP3CA	IL1B	FADD				CXCL3
	IL6	FAM3A	TLR3		PPP3CB	IL1R1	FBXO38				CXCL5
	IL7R	FBXL2	TLR4		PPP3CC	IL1RL1	FCER1A				CXCL6
	INHBA	FCGR2B	TLR6		PPP3R1	IL2	FCER1G				CXCL8
	IRAK2	FCN1	TLR9		PPP3R2	IL20RB	FCER2				CXCL9
	IRF1	FCN2	TMEM106A		PRF1	IL23A	FCGR1A				DEFA1
	IRF7	FCN3	TMEM229B		PRKCA	IL23R	FCGR1BP				DEFA1B
	ITGA5	FCRL3	TNF		PRKCB	IL27	FCGR2A				DEFA3
	ITGB3	FFAR2	TNIP2		PRKCG	IL27RA	FCGR2B				DEFA4
	ITGB8	FGR	TREM2		PTK2B	IL33	FCGR2C				DEFA5
	KCNA3	FLOT1	TREX1		PTPN11	IL4	FCGR3A				DEFA6
	KCNJ2	FLOT2	TRPV1		PTPN6	IL4I1	FCGR3B				DEFB1
	KCNMB2	FOSL1	TTBK1		RAC1	IL4R	FCMR				DEFB118
	KIF1B	FPR2	TYROBP		RAC2	IL6	FOXJ1				DEFB126
	KLF6	FYN	VSIG4		RAC3	IL6ST	FOXP3				DEFB127
	LAMP3	GBP2	WNK4		RAET1E	IL7R	FUT7				DEFB4A
	LCK	GBP5	WNT5A		RAET1G	IRF1	FZD5				DMBT1
	LCP2	GDI1	ZC3H12A		RAET1L	IRF7	GAPT				EBI3
	LDLR	GFER			RAF1	JAK2	GATA3				ELANE
	LIF	GFI1			SH2D1A	JAK3	GFER				EVPL
	LPAR1	GIGYF2			SH2D1B	JUNB	GNL1				EXO1
	LTA	GPATCH3			SH3BP2	KLRC1	GRB2				F2
	LY6E	GPR108			SHC1	KLRD1	GZMB				FAM3A
	LYN	GPS2			SHC2	KMT5B	GZMM				FAU
	MARCO	GRAMD4			SHC3	KMT5C	HAVCR2				FCER2
	MEFV	GRN			SHC4	LILRB1	HCST				FCGR2B
	MEP1A	HAVCR2			SOS1	LILRB4	HFE				FCMR
	MET	HCFC2			SOS2	LOXL3	HLA-A				FCN1
	MMP14	HCK			SYK	LTA	HLA-B				FCN2
	MSR1	HEXIM1			TNF	MAD2L2	HLA-C				FCN3
	MXD1	HLA-A			TNFRSF10A	MALT1	HLA-DRA				FGA
	MYC	HLA-B			TNFRSF10B	MAP3K7	HLA-DRB1				FGB
	NAMPT	HLA-E			TNFRSF10C	MEF2C	HLA-DRB3				FOXJ1
	NDP	HLA-F			TNFRSF10D	MICA	HLA-E				GALP
	NFKB1	HLA-G			TNFSF10	MICB	HLA-F				GAPDH
	NFKBIA	HMGB1			TYROBP	MIR21	HLA-G				GATA3
	NLRP3	HMGB2			ULBP1	MLH1	HLA-H				GATA6
	NMI	HPX			ULBP2	MR1	HMCES				GNLY
	NMUR1	HSP90AA1			ULBP3	MSH2	HMGB1				GPI
	NOD2	HSPA1A			VAV1	NCKAP1L	HPRT1				GPR183
	NPFFR2	HSPA1B			VAV2	NDFIP1	HPX				H2BC10
	OLR1	HSPA8			VAV3	NECTIN2	HSPA8				H2BC11
	OPRK1	HSPD1			ZAP70	NFKBID	HSPD1				H2BC12
	OSM	IFI16				NFKBIZ	ICAM1				H2BC12L
	OSMR	IFI35				NLRP10	IFNA2				H2BC21
	P2RX4	IFIH1				NLRP3	IFNB1				H2BC4
	P2RX7	IFNB1				NOD2	IGHA1				H2BC6
	P2RY2	IFNK				NSD2	IGHA2				H2BC7
	PCDH7	IKBKB				OPA1	IGHD				H2BC8
	PDE4B	IKBKE				P2RX7	IGHE				HLA-A
	PDPN	IL12A				PARP3	IGHG1				HLA-DQB1
	PIK3R5	IL12B				PAXIP1	IGHG2				HLA-DRB1
	PLAUR	IL18RAP				PDCD1	IGHG3				HLA-E
	PROK2	IL21				PKN1	IGHG4				HMGN2
	PSEN1	INAVA				PLA2G4A	IGHM				HPX
	PTAFR	INS				PMS2	IGHV1-18				HRG
	PTGER2	IPO5				PPP3CB	IGHV1-24				IFNA1
	PTGER4	IRAK1				PRKCQ	IGHV1-3				IFNA10
	PTGIR	IRAK2				PRKCZ	IGHV1-45				IFNA13
	PTPRE	IRAK3				PTPN6	IGHV1-58				IFNA14
	PVR	IRAK4				PTPRC	IGHV1-69				IFNA16
	RAF1	IRF1				PVR	IGHV1-69-2				IFNA17
	RASGRP1	IRF3				PYCARD	IGHV1-69D				IFNA2
	RELA	IRF4				RAET1E	IGHV2-26				IFNA21
	RGS1	IRF7				RAET1G	IGHV2-5				IFNA4
	RGS16	IRGM				RAET1L	IGHV2-70				IFNA5
	RHOG	ISG15				RC3H1	IGHV2-70D				IFNA6
	RIPK2	ITCH				RC3H2	IGHV3-11				IFNA7
	RNF144B	KCNJ8				RIF1	IGHV3-13				IFNA8
	ROS1	KIR2DL4				RIPK2	IGHV3-15				IFNB1
	RTP4	KIR2DS2				RIPK3	IGHV3-16				IFNE
	SCARF1	KLRB1				RSAD2	IGHV3-20				IFNG
	SCN1B	KLRC1				SAMSN1	IGHV3-21				IFNK
	SELE	KLRC2				SASH3	IGHV3-23				IFNW1
	SELENOS	KLRC3				SHLD1	IGHV3-30				IGHA1
	SELL	KLRC4				SHLD2	IGHV3-33				IGHA2
	SEMA4D	KLRC4-KLRK1				SHLD3	IGHV3-35				IGHE
	SERPINE1	KLRD1				SIRT1	IGHV3-38				IGHG1
	SGMS2	KLRK1				SKAP1	IGHV3-43				IGHG2
	SLAMF1	LACC1				SLAMF1	IGHV3-48				IGHG3
	SLC11A2	LAG3				SLC11A1	IGHV3-49				IGHG4
	SLC1A2	LAMP1				SLC15A4	IGHV3-53				IGHM
	SLC28A2	LBP				SLC22A13	IGHV3-64				IGKV3-20
	SLC31A1	LEP				SMAD7	IGHV3-64D				IL17A
	SLC31A2	LGALS9				SOCS5	IGHV3-66				IL17F
	SLC4A4	LGR4				SPN	IGHV3-7				IL1B
	SLC7A1	LILRA2				STAT6	IGHV3-72				IL36RN
	SLC7A2	LILRA4				STX7	IGHV3-73				IL6
	SPHK1	LILRB1				SUPT6H	IGHV3-74				IL7
	SRI	LRCH4				SUSD4	IGHV4-28				JCHAIN
	STAB1	LRP8				SVEP1	IGHV4-31				KLK3
	TACR1	LRRC14				TAP2	IGHV4-34				KLK5
	TACR3	LRRC19				TBX21	IGHV4-39				KLK7
	TAPBP	LSM14A				TFRC	IGHV4-4				KRT1
	TIMP1	LTF				TGFB1	IGHV4-59				KRT6A
	TLR1	LY96				TNF	IGHV4-61				LEAP2
	TLR2	LYAR				TNFAIP3	IGHV5-10-1				LGALS4
	TLR3	LYN				TNFRSF14	IGHV5-51				LTA
	TNFAIP6	LYPLAL1				TNFRSF1B	IGHV6-1				LTF
	TNFRSF1B	MAP2K6				TNFSF13	IGHV7-4-1				LYZ
	TNFRSF9	MAP3K7				TNFSF13B	IGHV7-81				MASP1
	TNFSF10	MAPK8				TNFSF4	IGHV8-51-1				MASP2
	TNFSF15	MAPKAPK2				TP53BP1	IGKC				MBL2
	TNFSF9	MAPKAPK3				TRAF2	IGLC1				MEF2C
	TPBG	MARK4				TRAF6	IGLC2				MIR520B
	VIP	MATR3				TREM2	IGLC3				MIR520E
		MAVS				TRIM27	IGLC6				MMP7
		MBL2				TRPM4	IGLC7				MS4A1
		MED1				TYK2	IGLL1				MUC7
		MEFV				UFL1	IGLL5				NCR3LG1
		METTL3				ULBP1	IL10				NOD2
		MFHAS1				ULBP2	IL12A				NOTCH1
		MICA				ULBP3	IL12B				NOTCH2
		MIR140				WAS	IL12RB1				PDCD1
		MIR146A				XCL1	IL13RA2				PF4
		MIR149				ZBTB1	IL18				PF4V1
		MIR17				ZBTB7B	IL18R1				PGC
		MIR181B1				ZC3H12A	IL18RAP				PGLYRP1
		MIR19A				ZP3	IL1B				PGLYRP3
		MIR200B					IL1R1				PGLYRP4
		MIR200C					IL2				PHB1
		MIR20A					IL20RB				PHB2
		MIR21					IL21				PI3
		MIR520B					IL21R				PLA2G1B
		MIR520E					IL23A				PLA2G6
		MIR708					IL23R				POU2AF1
		MMP12					IL27RA				POU2F2
		MNDA					IL2RB				PPBP
		MUL1					IL4				PPP2R3C
		MYD88					IL4I1				PRSS2
		N4BP1					IL4R				PRSS3
		NAGK					IL6				PRTN3
		NAGLU					IL7R				PSMB10
		NAIP					IL9				PTPN6
		NCF1					IL9R				PTPRC
		NCR1					INPP5D				RARRES2
		NCR3					IRF7				RBPJ
		NECTIN2					JAG1				REG1A
		NEK7					KDM5D				REG1B
		NFE2L2					KIF5B				REG3A
		NFKBIA					KIR2DL4				REG3G
		NFKBIL1					KIR3DL1				RGCC
		NFKBIZ					KLRB1				RNASE2
		NINJ1					KLRC1				RNASE3
		NLRC3					KLRC2				RNASE4
		NLRC4					KLRC3				RNASE6
		NLRC5					KLRC4				RNASE7
		NLRP1					KLRC4-KLRK1				ROMO1
		NLRP10					KLRD1				RPL30
		NLRP2B					KLRF2				RPL39
		NLRP3					KLRK1				RPS19
		NLRP4					KMT5B				S100A12
		NLRP6					KMT5C				S100A7
		NLRX1					LAG3				S100A9
		NMI					LAMP1				SEMG1
		NOD1					LEP				SEMG2
		NOD2					LGALS9				SERPING1
		NONO					LIG4				SH2D1A
		NOP53					LILRB1				SLC11A1
		NPLOC4					LILRB4				SLPI
		NR1D1					LTA				SPAG11A
		NR1H2					LYST				SPAG11B
		NR1H3					MAD2L2				SPINK5
		NR1H4					MALT1				SPNS2
		OAS1					MAP3K7				SPON2
		OAS3					MASP2				SPRR2A
		OASL					MBL2				ST6GAL1
		OTOP1					MICA				SUSD4
		OTUD4					MICB				SVEP1
		OTULIN					MLH1				TF
		PAK1					MPL				TFE3
		PAK2					MR1				TFEB
		PAK3					MSH2				TNF
		PARP1					MSH6				TNFRSF21
		PARP14					MYD88				TRAF3IP2
		PARP9					MYO1G				TREM1
		PCBP2					NBN				TREM2
		PDPK1					NCKAP1L				TSLP
		PELI1					NCR1				VSIG4
		PHB1					NCR3				WFDC10A
		PHB2					NCR3LG1				WFDC10B
		PIK3AP1					NDFIP1				WFDC11
		PIK3R1					NECTIN2				WFDC12
		PIK3R6					NFKBIZ				WFDC13
		PIM1					NKG7				WFDC2
		PJA2					NLRP3				WFDC3
		PLA2G5					NOD2				WFDC5
		PLCG2					NSD2				WFDC9
		PLSCR1					P2RX7				XCL1
		POLR3B					PARP3				XCL2
		POLR3C					PAXIP1				YTHDF2
		POLR3D					PDCD1				ZP3
		POLR3F					PIK3R1				ZP4
		POLR3G					PIK3R6
		PPARG					PLEKHM2
		PPP2CA					PMS2
		PPP6C					PPP3CB
		PPT1					PRDX1
		PQBP1					PRF1
		PRKCE					PRKCD
		PRKD1					PRKCZ
		PRKDC					PTPN6
		PSPC1					PTPRC
		PTPN1					PVR
		PTPN11					RAB27A
		PTPN2					RAET1E
		PTPN22					RAET1G
		PTPN6					RAET1L
		PTPRS					RASGRP1
		PUM1					RASGRP4
		PUM2					RFTN1
		PVR					RIF1
		PYCARD					RIPK3
		PYDC1					RNF168
		PYDC2					RNF19B
		PYDC5					RNF8
		PYHIN1					RSAD2
		RAB11FIP2					SANBR
		RAB7B					SASH3
		RAET1E					SCART1
		RAET1G					SERPINB4
		RASGRP1					SERPINB9
		RASGRP4					SERPING1
		RBM14					SH2D1A
		RBM47					SH2D1B
		REG3G					SHLD1
		RELA					SHLD2
		RFTN1					SHLD3
		RIGI					SLA2
		RIOK3					SLAMF1
		RIPK2					SLAMF6
		RNF115					SLAMF7
		RNF125					SLC15A4
		RNF135					SLC22A13
		RNF144A					SMAD7
		RNF170					SPN
		RNF185					STAT5B
		RNF34					STAT6
		RPS19					STX7
		RPS6KA3					SUPT6H
		RSAD2					SUSD4
		RTN4					SVEP1
		S100A14					SWAP70
		S100A8					TAP2
		S100A9					TBX21
		SAMHD1					TCIRG1
		SARM1					TFRC
		SCARA3					TGFB1
		SCIMP					TLR8
		SEC14L1					TNF
		SERPINB4					TNFRSF1B
		SERPINB9					TNFSF13
		SERPING1					TNFSF4
		SFN					TP53BP1
		SFPQ					TRAF2
		SH2D1A					TRAF3IP2
		SH2D1B					TRAF6
		SIN3A					TREM2
		SIRT2					TREX1
		SLAMF6					TRPM4
		SLAMF8					TUBB
		SLC15A2					TUBB4B
		SLC15A3					UFL1
		SLC15A4					ULBP1
		SLC19A1					ULBP2
		SLC46A2					ULBP3
		SMIM30					UNC13D
		SMPDL3B					UNC93B1
		SPI1					UNG
		SQSTM1					VAMP2
		SRC					VAMP7
		STAT2					VAV1
		STAT5B					WAS
		STING1					XCL1
		STMP1					ZBTB1
		SUSD4					ZP3
		SYK
		TAB1
		TARBP2
		TASL
		TAX1BP1
		TBK1
		TGFB1
		TICAM1
		TICAM2
		TIFA
		TIFAB
		TIRAP
		TKFC
		TLR1
		TLR10
		TLR2
		TLR3
		TLR4
		TLR5
		TLR6
		TLR7
		TLR8
		TLR9
		TMEM126A
		TNF
		TNFAIP3
		TNIP1
		TNIP2
		TNIP3
		TOMM70
		TRAF3
		TRAF3IP3
		TRAF6
		TRAFD1
		TREM2
		TREML4
		TREX1
		TRIL
		TRIM11
		TRIM15
		TRIM21
		TRIM25
		TRIM3
		TRIM31
		TRIM32
		TRIM41
		TRIM5
		TRIM56
		TRIM6
		TRIM62
		TSPAN6
		TTLL12
		TXK
		TYRO3
		TYROBP
		UBE2K
		UBQLN1
		UFD1
		UNC93B1
		USP15
		USP17L2
		USP18
		USP27X
		USP29
		USP38
		USP50
		VAV1
		VSIG4
		WDFY1
		WNT5A
		XIAP
		XRCC5
		XRCC6
		YTHDF2
		YTHDF3
		YWHAE
		YWHAZ
		ZBP1
		ZCCHC3
		ZDHHC12
		ZDHHC18
		ZDHHC3
		ZDHHC4
		ZDHHC5
		ZDHHC9
		ZNFX1
		ZNRF1
		ZNRF4
