# Supplementary material for: Gut Microbiota, Immunity, and Metabolism in the Progression From Chronic Liver Disease to Hepatocellular Carcinoma
Source: Adv Sci (Weinh). 2026 Jul 10:e23582. Online ahead of print. doi: 10.1002/advs.202523582 (PMC13353184; doi:10.1002/advs.202523582)
Supplement: Supplementary file 2 — Supporting File 2: advs76514‐sup‐0002‐DataFile.zip. [file ADVS-9999-e23582-s002.zip › Excel S2 Metabolism related gene set list.xlsx]

## Sheet: Sheet1
GSEA terms	HALLMARK_GLYCOLYSIS	REACTOME_GLUCONEOGENESIS	KEGG_CITRATE_CYCLE_TCA_CYCLE	KEGG_OXIDATIVE_PHOSPHORYLATION	GOBP_MITOCHONDRIAL_RESPIRATORY_CHAIN_COMPLEX_ASSEMBLY	WP_ELECTRON_TRANSPORT_CHAIN_OXPHOS_SYSTEM_IN_MITOCHONDRIA	REACTOME_MITOCHONDRIAL_BIOGENESIS	GOBP_AMINO_ACID_CATABOLIC_PROCESS	GOBP_LIPID_BIOSYNTHETIC_PROCESS	KEGG_FATTY_ACID_METABOLISM	GOBP_FATTY_ACID_BETA_OXIDATION	GOBP_FATTY_ACID_CATABOLIC_PROCESS	GOBP_LIPID_BIOSYNTHETIC_PROCESS	WP_CHOLESTEROL_METABOLISM	WP_KETOGENESIS_AND_KETOLYSIS.v2024	WP_PPAR_SIGNALING	GOBP_CELLULAR_RESPONSE_TO_REACTIVE_OXYGEN_SPECIES	GOBP_REACTIVE_OXYGEN_SPECIES_METABOLIC_PROCESS	GOBP_REACTIVE_OXYGEN_SPECIES_BIOSYNTHETIC_PROCESS	WP_OXIDATIVE_DAMAGE_RESPONSE	WP_OXIDATIVE_STRESS_RESPONSE
Gene list	ABCB6	ALDOA	ACLY	ATP12A	ACAD9	ATP5F1A	ACSS2	AADAT	A3GALT2	ACAA1	ABCB11	ABCB11	A3GALT2	ABCA1	ACAT1	ACAA1	ABL1	ABCB7	ABCB7	APAF1	CAT
	ADORA2B	ALDOB	ACO1	ATP4A	AIFM1	ATP5F1B	ALAS1	AASS	A4GALT	ACAA2	ABCD1	ABCD1	A4GALT	ABCB11	BDH1	ACADL	ADPRS	ABCD1	ABCD1	BAD	CYBB
	AGL	ALDOC	ACO2	ATP4B	ATP23	ATP5F1C	APOO	ABAT	AACS	ACADL	ABCD2	ABCD2	AACS	ABCG5	CPT2	ACADM	AGAP3	ABCD2	ABCD2	BAG4	CYP1A1
	AGRN	ENO1	CS	ATP5F1A	ATP5F1D	ATP5F1D	APOOL	ACAD8	ABCA2	ACADM	ABCD3	ABCD3	ABCA2	ABCG8	OXCT1	ACOX1	AIFM1	ACE2	ACOX1	BAK1	FOS
	AK3	ENO2	DLAT	ATP5F1B	ATPAF1	ATP5F1E	ATF2	ACADSB	ABCA3	ACADS	ABCD4	ABCD4	ABCA3	ACAT2	SLC16A1	ACOX2	AKT1	ACOD1	ADCY10	BCL2	GCLC
	AK4	ENO3	DLD	ATP5F1C	ATPAF2	ATP5IF1	ATP5F1A	ACAT1	ABCA8	ACADSB	ACAA1	ABHD1	ABCA8	ANGPTL3	SLC25A20	ACOX3	ANKZF1	ACOX1	ADGRB1	C1QA	GPX1
	AKR1A1	ENO4	DLST	ATP5F1D	BCS1L	ATP5MC1	ATP5F1B	ACMSD	ABCB11	ACADVL	ACAA2	ABHD2	ABCB11	ANGPTL8	SLC2A1	ACSBG1	APOA4	ACP5	ALOX5	C1QB	GPX3
	ALDH7A1	FBP1	FH	ATP5F1E	CEP89	ATP5MC2	ATP5F1C	ADHFE1	ABCC1	ACAT1	ACACB	ABHD3	ABCC1	APOA1	UCP2	ACSBG2	AQP1	ADCY10	ARG2	C1QC	GSR
	ALDH9A1	FBP2	IDH1	ATP5MC1	CHCHD4	ATP5MC3	ATP5F1D	AFMID	ABCD1	ACAT2	ACAD10	ACAA1	ABCD1	APOA2	HMGCL	ACSL1	ATM	ADGRB1	CCN6	C1R	GSTT2
	ALDOA	G6PC1	IDH2	ATP5MC1P5	CHCHD7	ATP5ME	ATP5F1E	AGXT	ABCD2	ACOX1	ACAD11	ACAA2	ABCD2	APOA4	HMGCLL1	ACSL3	ATP7A	AGT	CD36	C1S	HMOX1
	ALDOB	G6PC2	IDH3A	ATP5MC2	COA1	ATP5MF	ATP5MC1	AGXT2	ABCD3	ACOX3	ACADL	ACACB	ABCD3	APOB	HMGCS2	ACSL4	AXL	AGTR1	CFLAR	C2	JUNB
	ALG1	G6PC3	IDH3B	ATP5MC3	COA3	ATP5MG	ATP5MC2	ALDH4A1	ABCG1	ACSL1	ACADM	ACAD10	ABCG1	APOC1	OXCT2	ACSL5	BECN1	AKR1C1	CLCN3	C3AR1	MAOA
	ANG	GAPDH	IDH3G	ATP5ME	COA4	ATP5PB	ATP5MC3	ALDH5A1	ABCG2	ACSL3	ACADS	ACAD11	ABCG2	APOC2	BDH2	ACSL6	BMP7	AKR1C3	COA8	C4B	MAPK10
	ANGPTL4	GAPDHS	MDH1	ATP5MF	COA5	ATP5PD	ATP5ME	ALDH6A1	ABCG4	ACSL4	ACADVL	ACADL	ABCG4	APOC3	ACSS3	ADIPOQ	BNIP3	ALOX12	CTNS	C5	MAPK14
	ANKZF1	GPI	MDH2	ATP5MG	COA6	ATP5PF	ATP5MF	ALDH8A1	ABHD1	ACSL5	ACAT1	ACADM	ABHD1	APOE	AACS	ANGPTL4	BTK	ALOX5	CYBA	C5AR1	MGST1
	ARPP19	PC	OGDH	ATP5PB	COA8	ATP5PO	ATP5MG	AMT	ABHD2	ACSL6	ACAT2	ACADS	ABHD2	APOH		APOA1	CAMKK2	APOA4	CYBB	CASP3	MT1X
	ARTN	PCK1	OGDHL	ATP5PD	COX14	COX11	ATP5MJ	ARG1	ABHD3	ADH1A	ACOT8	ACADVL	ABHD3	CD36		APOA2	CAT	ARF4	CYP1A1	CASP9	NFE2L2
	AURKA	PCK2	PC	ATP5PF	COX16	COX15	ATP5MK	ARG2	ABHD4	ADH1B	ACOX1	ACAT1	ABHD4	CETP		APOA5	CBX8	ARG2	CYP1A2	CDC42	NFIX
	B3GALT6	PGAM1	PCK1	ATP5PO	COX17	COX17	ATP5PB	ARHGAP11B	ABHD5	ADH1C	ACOX2	ACAT2	ABHD5	CIDEB		APOC3	CCS	ATG5	DUOX1	CDKN1A	NFKB1
	B3GAT1	PGAM2	PCK2	ATP6AP1	COX18	COX4I1	ATP5PD	ASRGL1	ABHD6	ADH4	ACOX3	ACOT7	ABHD6	CYP27A1		AQP7	CD36	ATP5IF1	DUOX2	CDKN1B	NOX1
	B3GAT3	PGK1	PDHA1	ATP6V0A1	COX19	COX5A	ATP5PF	ATP2B4	ACAA2	ADH5	ACOXL	ACOT8	ACAA2	CYP51A1		CD36	CDK1	ATP7A	DUOXA1	CDKN1C	NOX3
	B3GNT3	PGK2	PDHA2	ATP6V0A2	COX20	COX5B	ATP5PO	AUH	ACACA	ADH6	ADIPOQ	ACOX1	ACACA	CYP7A1		CPT1A	CHUK	BCL2	DUOXA2	CR2	NOX4
	B4GALT1	SLC37A1	PDHB	ATP6V0A4	COX7A1	COX6A1	CALM1	BCAT2	ACACB	ADH7	AKT1	ACOX2	ACACB	DGAT1		CPT1B	CRYGD	BCO2	FOXO3	CYCS	NOX5
	B4GALT2	SLC37A2	SDHA	ATP6V0B	COX7A2	COX6A2	CAMK4	BCKDHA	ACADL	ALDH1B1	AKT2	ACOX3	ACADL	DHCR24		CPT1C	CYGB	BCR	FYN	GADD45A	NQO1
	B4GALT4	SLC37A4	SDHB	ATP6V0C	COX7A2L	COX6B1	CARM1	BCKDHB	ACADVL	ALDH2	ALDH1L2	ACOXL	ACADVL	DHCR7		CPT2	CYP1B1	BECN1	GBF1	MAP2K4	SOD1
	B4GALT7	TPI1	SDHC	ATP6V0D1	COX7A2P2	COX6C	CHCHD3	BCKDK	ACAT1	ALDH3A2	AMACR	ADIPOQ	ACAT1	EBP		CYP27A1	DDR2	BIRC2	GRIN1	MAP3K1	SOD2
	BIK		SDHD	ATP6V0D2	DMAC1	COX7A1	CHCHD6	BLMH	ACBD3	ALDH7A1	AUH	ADTRP	ACBD3	FABP2		CYP4A11	DHFR	BMP7	HVCN1	MAP3K9	SOD3
	BPNT1		SUCLA2	ATP6V0E1	DMAC2	COX7A2	CHD9	CBS	ACER1	ALDH9A1	BDH2	AIG1	ACER1	FDFT1		CYP7A1	DHFRP1	BNIP3	INAVA	MAPK10	SP1
	CACNA1H		SUCLG1	ATP6V0E2	ECSIT	COX7A2L	CREB1	CDO1	ACER2	CPT1A	CNR1	AKT1	ACER2	FDPS		CYP8B1	ECT2	BRCA1	INS	MAPK13	TXN2
	CAPN5		SUCLG2	ATP6V1A	FASTKD3	COX7B	CREBBP	CRYM	ACER3	CPT1B	CPT1A	AKT2	ACER3	HMGCR		DBI	EDN1	BST1	LIPA	NFKB1	TXNRD1
	CASP6		SUCLG2P2	ATP6V1B1	FMC1	COX7C	CRTC1	CSAD	ACLY	CPT1C	CPT1B	ALDH1L2	ACLY	HMGCS1		EHHADH	EGFR	CAT	MAOB	NFKBIE	TXNRD2
	CD44			ATP6V1B2	FOXRED1	COX8A	CRTC2	DAO	ACOT4	CPT2	CPT2	AMACR	ACOT4	HSD17B7		FABP1	ERCC6L2	CBR1	MIR181A2	PCNA	UGT1A6
	CDK1			ATP6V1C1	FXN	DMAC2L	CRTC3	DBT	ACOT7	CYP4A11	CRAT	AUH	ACOT7	IDI1		FABP2	ERN1	CBS	MIR21	TDP2	XDH
	CENPA			ATP6V1C2	HIGD1A	MT-ATP6	CYCS	DDAH1	ACOT8	CYP4A22	CROT	BDH2	ACOT8	LBR		FABP3	EZH2	CCN1	MIR24-1	TNF
	CHPF			ATP6V1D	HIGD1B	MT-ATP8	DMAC2L	DDO	ACOX2	ECHS1	DECR1	CNR1	ACOX2	LCAT		FABP4	FABP1	CCN2	MIR590	TNFRSF1B
	CHPF2			ATP6V1E1	HIGD1C	MT-CO1	DNAJC11	DLD	ACP6	ECI1	DECR2	CPT1A	ACP6	LDLR		FABP5	FANCC	CCN6	MIR675	TNK2
	CHST1			ATP6V1E2	HIGD2A	MT-CO2	ESRRA	DLST	ACSBG1	ECI2	ECH1	CPT1B	ACSBG1	LDLRAP1		FABP6	FBLN5	CCS	MPO	TRAF1
	CHST12			ATP6V1F	HIGD2B	MT-CO3	GABPA	ECHS1	ACSBG2	EHHADH	ECHDC1	CPT2	ACSBG2	LIPA		FABP7	FER	CD177	MPV17L	TRAF2
	CHST2			ATP6V1G1	IMMP2L	MT-CYB	GABPB1	ENOSF1	ACSF3	GCDH	ECHDC2	CRAT	ACSF3	LIPC		FADS2	FOS	CD36	NCF1	TRAF3
	CHST4			ATP6V1G2	LYRM2	MT-ND1	GLUD1	ENSG00000274276	ACSL1	HADH	ECHS1	CROT	ACSL1	LIPG		GK2	FOXO3	CDKN1A	NOX4	TRAF6
	CHST6			ATP6V1G3	LYRM7	MT-ND2	GLUD2	ETFA	ACSL3	HADHA	ECI1	CYP4A11	ACSL3	LPA		HMGCS2	FOXP1	CFLAR	PAGE4
	CITED2			ATP6V1H	MIURF	MT-ND3	HCFC1	ETFB	ACSL4	HADHB	ECI2	CYP4F12	ACSL4	LPL		ILK	FXN	CLCN3	PARK7
	CLDN3			COX10	MT-ND1	MT-ND4	HDAC3	FAH	ACSL5		EHHADH	CYP4F2	ACSL5	LRP1		LPL	FYN	CLEC7A	PIKFYVE
	CLDN9			COX11	MT-ND2	MT-ND4L	HELZ2	GAD1	ACSL6		ETFA	CYP4F3	ACSL6	LRPAP1		ME1	GCH1	COA8	PLCG2
	CLN6			COX15	MT-ND4	MT-ND5	HSPA9	GAD2	ACSM1		ETFB	DECR1	ACSM1	LSS		MMP1	GLRX2	COL6A1	PPARA
	COG2			COX17	MT-ND5	MT-ND6	IDH2	GCAT	ACSM2A		ETFBKMT	DECR2	ACSM2A	MGAT1		NR1H3	GPR37	COQ7	RAB27A
	COL5A1			COX4I1	MT-ND6	NDUFA1	IMMT	GCSH	ACSM2B		ETFDH	ECH1	ACSM2B	MSMO1		OLR1	GPR37L1	CRP	RHOA
	COPB2			COX4I2	NDUFA13	NDUFA10	MAPK11	GLDC	ACSM3		FABP1	ECHDC1	ACSM3	MTTP		PCK1	HDAC2	CRYAB	SLC18A2
	CTH			COX5A	NDUFA6	NDUFA11	MAPK12	GLS	ACSM4		GCDH	ECHDC2	ACSM4	MVD		PCK2	HDAC6	CTNS	SLC25A33
	CXCR4			COX5B	NDUFAF1	NDUFA12	MAPK14	GLS2	ACSM5		HADH	ECHS1	ACSM5	MVK		PDPK1	HGF	CYB5R4	SLC5A3
	CYB5A			COX6A1	NDUFAF2	NDUFA13	MED1	GLUD1	ACSM6		HADHA	ECI1	ACSM6	MYLIP		PLIN1	HSF1	CYBA	SNCA
	DCN			COX6A2	NDUFAF3	NDUFA2	MEF2C	GLUD2	ACSS1		HADHB	ECI2	ACSS1	NPC1		PLTP	HSPA8	CYBB	SOD1
	DDIT4			COX6B1	NDUFAF4	NDUFA3	MEF2D	GLUL	ACSS2		HSD17B10	EHHADH	ACSS2	NPC1L1		PPARA	IL18BP	CYGB	SOD2
	DEPDC1			COX6B2	NDUFAF5	NDUFA4	MICOS10	GOT1	ACSS3		HSD17B4	ENSG00000293349	ACSS3	NPC2		PPARD	IL18RAP	CYP1A1	SPHK2
	DLD			COX6C	NDUFAF6	NDUFA5	MICOS13	GOT2	ADGRF5		IRS1	ETFA	ADGRF5	NSDHL		PPARG	IL6	CYP1A2	TLR4
	DPYSL4			COX6CP3	NDUFAF7	NDUFA6	MT-ATP6	GPT	ADM		IRS2	ETFB	ADM	OSBPL5		RXRA	JUN	CYP1B1	TLR6
	DSC2			COX7A1	NDUFAF8	NDUFA7	MT-ATP8	GPT2	AGK		IVD	ETFBKMT	AGK	PCSK9		RXRB	KDM6B	DCXR	TRAP1
	ECD			COX7A2	NDUFB2	NDUFA8	MTERF1	GSTZ1	AGMO		LEP	ETFDH	AGMO	PLTP		RXRG	KLF2	DDIT4	UCP1
	EFNA3			COX7A2L	NDUFB3	NDUFA9	MTX1	HAAO	AGPAT1		LONP2	FAAH	AGPAT1	PMVK		SCD	KLF4	DHFR	ZNF205
	EGFR			COX7B	NDUFC2	NDUFAB1	MTX2	HGD	AGPAT2		MCAT	FABP1	AGPAT2	SAR1B		SCP2	LRRK2	DHFRP1
	EGLN3			COX7B2	NDUFS1	NDUFB1	NCOA1	HIBADH	AGPAT3		MFSD2A	GCDH	AGPAT3	SC5D		SLC27A1	MAP1LC3A	DHRS4
	ELF3			COX7C	NDUFS2	NDUFB10	NCOA2	HIBCH	AGPAT4		MLYCD	GLYATL2	AGPAT4	SCARB1		SLC27A2	MAP2K4	DRD5
	ENO1			COX8A	NDUFS3	NDUFB2	NCOA6	HMGCL	AGPAT5		MTLN	HACL1	AGPAT5	SLC27A4		SLC27A4	MAP3K5	DUOX1
	ENO2			COX8C	NDUFS4	NDUFB3	NCOR1	HMGCLL1	AGPS		PEX2	HADH	AGPS	SOAT1		SLC27A5	MAPK1	DUOX2
	ERO1A			CYC1	NDUFS5	NDUFB4	NR1D1	HOGA1	AJUBA		PEX5	HADHA	AJUBA	SORT1		SLC27A6	MAPK13	DUOXA1
	EXT1			LHPP	NDUFS6	NDUFB5	NRF1	HPD	AKR1B1		PEX7	HADHB	AKR1B1	SQLE		SORBS1	MAPK3	DUOXA2
	EXT2			MT-ATP6	NDUFS7	NDUFB6	PERM1	HSD17B10	AKR1B15		PLIN5	HAO1	AKR1B15	STAR		UCP1	MAPK7	EDN1
	FAM162A			MT-ATP8	NDUFS8	NDUFB7	POLG2	HYKK	AKR1C3		PPARA	HAO2	AKR1C3	STARD3			MAPK8	EGFR
	FBP2			MT-CO1	NUBPL	NDUFB8	POLRMT	IDO1	AKR1C4		PPARD	HSD17B10	AKR1C4	TM7SF2			MAPK9	EIF6
	FKBP4			MT-CO2	OMA1	NDUFB9	PPARA	IDO2	AKR1D1		SCP2	HSD17B4	AKR1D1	TSPO			MAPT	ELAVL1
	FUT8			MT-CO3	OXA1L	NDUFC1	PPARGC1A	IL4I1	AKT1		SESN2	ILVBL	AKT1	VAPA			MB	ENSG00000274276
	G6PD			MT-CYB	PET100	NDUFC2	PPARGC1B	IVD	ALDH1A2		SLC25A17	IRS1	ALDH1A2	VDAC1			MDM2	EPX
	GAL3ST1			MT-ND1	PET117	NDUFS1	PPRC1	KMO	ALDH1A3		SLC27A2	IRS2	ALDH1A3				MET	F2
	GALE			MT-ND2	RAB5IF	NDUFS2	PRKAA2	KYAT1	ALDH8A1		TWIST1	IVD	ALDH8A1				MIR103A1	F2RL1
	GALK1			MT-ND3	SAMM50	NDUFS3	PRKAB1	KYAT3	ALOX12		TYSND1	LEP	ALOX12				MIR107	FANCC
	GALK2			MT-ND4	SCO1	NDUFS4	PRKAB2	KYNU	ALOX12B			LONP2	ALOX12B				MIR133A1	FBLN5
	GAPDHS			MT-ND4L	SCO2	NDUFS5	PRKAG1	MAT1A	ALOX15			LPIN1	ALOX15				MIR17	FOXM1
	GCLC			MT-ND5	SDHAF1	NDUFS6	PRKAG2	MCCC1	ALOX15B			LPIN2	ALOX15B				MIR21	FOXO1
	GFPT1			MT-ND6	SDHAF2	NDUFS7	PRKAG3	MCCC2	ALOX5			LPIN3	ALOX5				MIR34A	FOXO3
	GFUS			NDUFA1	SDHAF3	NDUFS8	RXRA	MIR21	ALOXE3			MCAT	ALOXE3				MIR92A1	FPR2
	GLCE			NDUFA10	SDHAF4	NDUFV1	SAMM50	MTRR	AMACR			MCEE	AMACR				MIRLET7B	FYN
	GLRX			NDUFA11	SLC25A33	NDUFV2	SIRT3	NOS1	ANG			MFSD2A	ANG				MMP2	G6PD
	GMPPA			NDUFA2	SMIM20	NDUFV3	SIRT4	NOS2	APOA1			MLYCD	APOA1				MMP3	GADD45A
	GMPPB			NDUFA3	STMP1	SCO1	SIRT5	NOS3	APOA2			MTLN	APOA2				MMP9	GBF1
	GNE			NDUFA4	SURF1	SDHA	SMARCD3	OAT	APOA4			NUDT19	APOA4				MPO	GCH1
	GNPDA1			NDUFA4L2	TACO1	SDHB	SOD2	OTC	APOA5			NUDT7	APOA5				MPV17	GLS2
	GOT1			NDUFA5	TFAM	SDHC	SSBP1	PAH	APOB			NUDT8	APOB				MT3	GNAI2
	GOT2			NDUFA6	TIMM21	SDHD	TBL1X	PIPOX	APOC1			PCCA	APOC1				MYB	GPX1
	GPC1			NDUFA7	TIMMDC1	SLC25A14	TBL1XR1	PPM1K	APOC2			PCCB	APOC2				NCF1	GPX3
	GPC3			NDUFA8	TMEM126A	SLC25A27	TFAM	PRODH	APOC3			PCK1	APOC3				NET1	GRB2
	GPC4			NDUFA9	TMEM126B	SLC25A4	TFB1M	PRODH2	APOE			PCK2	APOE				NFE2L2	GRIN1
	GPR87			NDUFAB1	TMEM186	SLC25A5	TFB2M	QDPR	AQP8			PEX13	AQP8				NME8	GSTP1
	GUSB			NDUFB1	TMEM223	SLC25A6	TGS1	RIDA	ARMC5			PEX2	ARMC5				NOS3	HBA1
	GYS1			NDUFB10	TMEM242	SURF1	TMEM11	SARDH	ARV1			PEX5	ARV1				NQO1	HBA2
	GYS2			NDUFB2	TMEM70	UCP1	TWNK	SCLY	ASAH1			PEX7	ASAH1				OGG1	HBB
	HAX1			NDUFB3	TTC19	UCP2	USP46	SDS	ASAH2			PHYH	ASAH2				OSER1	HBD
	HDLBP			NDUFB4	UQCC1	UCP3		SDSL	ASXL3			PLA2G15	ASXL3				PARK7	HBE1
	HK2			NDUFB5	UQCC2	UQCR10		SHMT1	ATG14			PLIN5	ATG14				PAWR	HBG1
	HMMR			NDUFB6	UQCC3	UQCR11		SLC25A21	ATM			PPARA	ATM				PCGF2	HBG2
	HOMER1			NDUFB7	UQCC4	UQCRB		SLC25A44	ATP1A1			PPARD	ATP1A1				PCNA	HBM
	HS2ST1			NDUFB8	UQCC5	UQCRC1		TAT	AVIL			SCP2	AVIL				PDCD10	HBQ1
	HS6ST2			NDUFB9	UQCC6	UQCRC2		TDO2	AVP			SESN2	AVP				PDGFD	HBZ
	HSPA5			NDUFC1	UQCRFS1	UQCRFS1		THNSL2	AVPR1A			SLC25A17	AVPR1A				PDGFRA	HDAC6
	IDH1			NDUFC2		UQCRH			AWAT1			SLC27A2	AWAT1				PDK2	HIF1A
	IDUA			NDUFS1		UQCRQ			AWAT2			SLC27A4	AWAT2				PEX10	HK2
	IER3			NDUFS2					B3GALNT1			TWIST1	B3GALNT1				PEX12	HP
	IGFBP3			NDUFS3					B3GALT1			TYSND1	B3GALT1				PEX13	HVCN1
	IL13RA1			NDUFS4					B3GALT2				B3GALT2				PEX14	IER3
	IRS2			NDUFS5					B3GALT4				B3GALT4				PEX2	IFI6
	ISG20			NDUFS6					B3GNT5				B3GNT5				PEX5	IL19
	KDELR3			NDUFS7					B4GALNT1				B4GALNT1				PINK1	IMMP2L
	KIF20A			NDUFS8					B4GALT3				B4GALT3				PJVK	INAVA
	KIF2A			NDUFV1					B4GALT4				B4GALT4				PKD2	INS
	LCT			NDUFV2					B4GALT5				B4GALT5				PLEKHA1	ITGAM
	LDHA			NDUFV3					B4GALT6				B4GALT6				PPARGC1B	ITGB2
	LDHC			PPA1					BAAT				BAAT				PPIF	LEP
	LHPP			PPA2					BCKDK				BCKDK				PRDX1	LIPA
	LHX9			SDHA					BCO1				BCO1				PRDX2	LPO
	MDH1			SDHB					BECN1				BECN1				PRDX3	LRRK2
	MDH2			SDHC					BGLAP				BGLAP				PRDX5	MAOB
	ME1			SDHD					BMP2				BMP2				PRKAA1	MAPK14
	ME2			TCIRG1					BMP5				BMP5				PRKCD	MAPT
	MED24			UQCR10					BMP6				BMP6				PTPRK	MB
	MERTK			UQCR10P1					BMX				BMX				PXN	MIR181A2
	MET			UQCR11					BPNT1				BPNT1				RACK1	MIR21
	MIF			UQCRB					BPNT2				BPNT2				RELA	MIR24-1
	MIOX			UQCRC1					BRCA1				BRCA1				RHOB	MIR27B
	MPI			UQCRC2					C20orf173				C20orf173				RIPK1	MIR590
	MXI1			UQCRFS1					C3				C3				RIPK3	MIR675
	NANP			UQCRH					CACNA1H				CACNA1H				ROMO1	MMP3
	NASP			UQCRHL					CAPN2				CAPN2				RPS3	MPO
	NDST3			UQCRQ					CBR1				CBR1				SETX	MPV17
	NDUFV3								CBR4				CBR4				SIRPA	MPV17L
	NOL3								CCDC3				CCDC3				SIRT1	MT-ND2
	NSDHL								CCN1				CCN1				SMPD3	MT3
	NT5E								CD74				CD74				SOD1	NAGLU
	P4HA1								CDIPT				CDIPT				SOD2	NCF1
	P4HA2								CDS1				CDS1				SOD3	NCF1B
	PAM								CDS2				CDS2				SPHK1	NCF1C
	PAXIP1								CEACAM1				CEACAM1				SRC	NCF2
	PC								CEPT1				CEPT1				STAT6	NCF4
	PDK3								CERK				CERK				STK25	NDUFA13
	PFKFB1								CERKL				CERKL				TET1	NDUFS1
	PFKP								CERS1				CERS1				TNFAIP3	NDUFS3
	PGAM1								CERS2				CERS2				TOP2B	NDUFS4
	PGAM2								CERS3				CERS3				TPM1	NFE2L2
	PGK1								CERS4				CERS4				TRAP1	NNT
	PGLS								CERS5				CERS5				TREX1	NOS2
	PGM2								CERS6				CERS6				TRPA1	NOS3
	PHKA2								CES1				CES1				TRPM2	NOX1
	PKM								CFTR				CFTR				TXN	NOX3
	PKP2								CGA				CGA				UCP1	NOX4
	PLOD1								CH25H				CH25H				ZNF277	NOX5
	PLOD2								CHAT				CHAT				ZNF580	NOXA1
	PMM2								CHKA				CHKA
	POLR3K								CHKB				CHKB
	PPFIA4								CHP1				CHP1
	PPIA								CHPT1				CHPT1
	PPP2CB								CISH				CISH
	PRPS1								CLCN2				CLCN2
	PSMC4								CLN3				CLN3
	PYGB								CLN8				CLN8
	PYGL								CNEP1R1				CNEP1R1
	QSOX1								COQ2				COQ2
	RARS1								CREB1				CREB1
	RBCK1								CREBL2				CREBL2
	RPE								CRH				CRH
	RRAGD								CRLS1				CRLS1
	SAP30								CRPPA				CRPPA
	SDC1								CSNK1G2				CSNK1G2
	SDC2								CTDNEP1				CTDNEP1
	SDC3								CWH43				CWH43
	SDHC								CYB5R1				CYB5R1
	SLC16A3								CYB5R2				CYB5R2
	SLC25A10								CYB5R3				CYB5R3
	SLC25A13								CYP11A1				CYP11A1
	SLC35A3								CYP11B1				CYP11B1
	SLC37A4								CYP11B2				CYP11B2
	SOD1								CYP17A1				CYP17A1
	SOX9								CYP19A1				CYP19A1
	SPAG4								CYP1A1				CYP1A1
	SRD5A3								CYP1A2				CYP1A2
	STC1								CYP21A2				CYP21A2
	STC2								CYP27A1				CYP27A1
	STMN1								CYP27B1				CYP27B1
	TALDO1								CYP2C8				CYP2C8
	TFF3								CYP2C9				CYP2C9
	TGFA								CYP2D6				CYP2D6
	TGFBI								CYP2E1				CYP2E1
	TKTL1								CYP2R1				CYP2R1
	TPBG								CYP39A1				CYP39A1
	TPI1								CYP3A4				CYP3A4
	TPST1								CYP3A7				CYP3A7
	TXN								CYP46A1				CYP46A1
	UGP2								CYP4F22				CYP4F22
	VCAN								CYP51A1				CYP51A1
	VEGFA								CYP7A1				CYP7A1
	VLDLR								CYP7B1				CYP7B1
	XYLT2								CYP8B1				CYP8B1
	ZNF292								DAB2				DAB2
									DAGLA				DAGLA
									DAGLB				DAGLB
									DCAF5				DCAF5
									DDX20				DDX20
									DECR2				DECR2
									DEGS1				DEGS1
									DEGS2				DEGS2
									DGAT1				DGAT1
									DGAT2				DGAT2
									DGAT2L6				DGAT2L6
									DGKA				DGKA
									DGKB				DGKB
									DGKD				DGKD
									DGKE				DGKE
									DGKG				DGKG
									DGKH				DGKH
									DGKI				DGKI
									DGKK				DGKK
									DGKQ				DGKQ
									DGKZ				DGKZ
									DHCR24				DHCR24
									DHCR7				DHCR7
									DHDDS				DHDDS
									DHH				DHH
									DHRS11				DHRS11
									DHRS7B				DHRS7B
									DHRS9				DHRS9
									DKK3				DKK3
									DKKL1				DKKL1
									DOLK				DOLK
									DOLPP1				DOLPP1
									DPM1				DPM1
									DPM2				DPM2
									DPM3				DPM3
									EBP				EBP
									EDN1				EDN1
									EDN2				EDN2
									EFR3A				EFR3A
									EFR3B				EFR3B
									EGR1				EGR1
									EIF6				EIF6
									ELOVL1				ELOVL1
									ELOVL2				ELOVL2
									ELOVL3				ELOVL3
									ELOVL4				ELOVL4
									ELOVL5				ELOVL5
									ELOVL6				ELOVL6
									ELOVL7				ELOVL7
									ENPP7				ENPP7
									ERG28				ERG28
									ERLIN1				ERLIN1
									ERLIN2				ERLIN2
									ERRFI1				ERRFI1
									ETNK1				ETNK1
									ETNK2				ETNK2
									FA2H				FA2H
									FABP3				FABP3
									FABP5				FABP5
									FADS1				FADS1
									FADS2				FADS2
									FADS2B				FADS2B
									FADS3				FADS3
									FADS6				FADS6
									FAR1				FAR1
									FAR2				FAR2
									FASN				FASN
									FAXDC2				FAXDC2
									FBXW7				FBXW7
									FDFT1				FDFT1
									FDPS				FDPS
									FDX1				FDX1
									FDXR				FDXR
									FGF1				FGF1
									FGF19				FGF19
									FGFR4				FGFR4
									FIG4				FIG4
									FITM1				FITM1
									FITM2				FITM2
									FSHB				FSHB
									FUT1				FUT1
									FUT2				FUT2
									FUT6				FUT6
									FUT9				FUT9
									G6PD				G6PD
									GAL3ST1				GAL3ST1
									GAL3ST2				GAL3ST2
									GAL3ST3				GAL3ST3
									GAL3ST4				GAL3ST4
									GBA1				GBA1
									GBGT1				GBGT1
									GCDH				GCDH
									GFI1				GFI1
									GGPS1				GGPS1
									GGT1				GGT1
									GGT2P				GGT2P
									GGT3P				GGT3P
									GGT5				GGT5
									GGT6				GGT6
									GGT7				GGT7
									GGTA1				GGTA1
									GGTLC1				GGTLC1
									GGTLC2				GGTLC2
									GGTLC3				GGTLC3
									GIP				GIP
									GK				GK
									GNPAT				GNPAT
									GPAA1				GPAA1
									GPAM				GPAM
									GPAT2				GPAT2
									GPAT3				GPAT3
									GPAT4				GPAT4
									GPER1				GPER1
									GPLD1				GPLD1
									GPRC6A				GPRC6A
									GPX4				GPX4
									GSTM1				GSTM1
									GSTM2				GSTM2
									GSTM4				GSTM4
									GSTP1				GSTP1
									H6PD				H6PD
									HACD1				HACD1
									HACD2				HACD2
									HACD3				HACD3
									HACD4				HACD4
									HDHD5				HDHD5
									HEXB				HEXB
									HINT2				HINT2
									HMGCL				HMGCL
									HMGCLL1				HMGCLL1
									HMGCR				HMGCR
									HMGCS1				HMGCS1
									HMGCS2				HMGCS2
									HPGDS				HPGDS
									HSD17B1				HSD17B1
									HSD17B10				HSD17B10
									HSD17B11				HSD17B11
									HSD17B12				HSD17B12
									HSD17B13				HSD17B13
									HSD17B2				HSD17B2
									HSD17B3				HSD17B3
									HSD17B6				HSD17B6
									HSD17B7				HSD17B7
									HSD17B8				HSD17B8
									HSD3B1				HSD3B1
									HSD3B2				HSD3B2
									HSD3B7				HSD3B7
									HTD2				HTD2
									HTR2A				HTR2A
									HTR2B				HTR2B
									HTR2C				HTR2C
									HYCC1				HYCC1
									HYCC2				HYCC2
									IDH1				IDH1
									IDI1				IDI1
									IDI2				IDI2
									IFNG				IFNG
									IGF1R				IGF1R
									IGFBP7				IGFBP7
									IL1A				IL1A
									IL1B				IL1B
									IMPA1				IMPA1
									IMPA2				IMPA2
									INPP1				INPP1
									INPP4A				INPP4A
									INPP4B				INPP4B
									INPP5D				INPP5D
									INPP5E				INPP5E
									INPP5F				INPP5F
									INPP5J				INPP5J
									INPP5K				INPP5K
									INPPL1				INPPL1
									INS				INS
									INSIG1				INSIG1
									INSIG2				INSIG2
									IP6K1				IP6K1
									IP6K2				IP6K2
									IP6K3				IP6K3
									ISYNA1				ISYNA1
									ITPKA				ITPKA
									ITPKB				ITPKB
									ITPKC				ITPKC
									KAT2B				KAT2B
									KAT5				KAT5
									KDSR				KDSR
									KLHL25				KLHL25
									LARGE1				LARGE1
									LBR				LBR
									LCAT				LCAT
									LCLAT1				LCLAT1
									LDLR				LDLR
									LEP				LEP
									LHB				LHB
									LHCGR				LHCGR
									LIAS				LIAS
									LIPA				LIPA
									LIPC				LIPC
									LIPG				LIPG
									LIPH				LIPH
									LIPI				LIPI
									LPCAT1				LPCAT1
									LPCAT2				LPCAT2
									LPCAT3				LPCAT3
									LPCAT4				LPCAT4
									LPGAT1				LPGAT1
									LPIN1				LPIN1
									LPIN2				LPIN2
									LPIN3				LPIN3
									LPL				LPL
									LSS				LSS
									LTC4S				LTC4S
									MALRD1				MALRD1
									MBOAT1				MBOAT1
									MBOAT2				MBOAT2
									MBOAT7				MBOAT7
									MBTPS1				MBTPS1
									MBTPS2				MBTPS2
									MCAT				MCAT
									MECR				MECR
									MED1				MED1
									MFSD2A				MFSD2A
									MFSD2B				MFSD2B
									MGLL				MGLL
									MID1IP1				MID1IP1
									MIF				MIF
									MIR1-1				MIR1-1
									MIR132				MIR132
									MIR182				MIR182
									MIR185				MIR185
									MIR204				MIR204
									MIR206				MIR206
									MIR29B1				MIR29B1
									MIR30C1				MIR30C1
									MIR33A				MIR33A
									MIR342				MIR342
									MIR548P				MIR548P
									MIR766				MIR766
									MIR9-1				MIR9-1
									MIR96				MIR96
									MIR98				MIR98
									MLST8				MLST8
									MLXIPL				MLXIPL
									MLYCD				MLYCD
									MOGAT1				MOGAT1
									MOGAT2				MOGAT2
									MOGAT3				MOGAT3
									MPPE1				MPPE1
									MSMO1				MSMO1
									MTM1				MTM1
									MTMR1				MTMR1
									MTMR14				MTMR14
									MTMR2				MTMR2
									MTMR3				MTMR3
									MTMR4				MTMR4
									MTMR6				MTMR6
									MTMR7				MTMR7
									MTOR				MTOR
									MVD				MVD
									MVK				MVK
									NDUFAB1				NDUFAB1
									NFKB1				NFKB1
									NPC1L1				NPC1L1
									NR0B1				NR0B1
									NR1D1				NR1D1
									NR1H2				NR1H2
									NR1H3				NR1H3
									NR1H4				NR1H4
									NR3C1				NR3C1
									NR5A1				NR5A1
									NSDHL				NSDHL
									NUS1				NUS1
									OCRL				OCRL
									OGT				OGT
									OLAH				OLAH
									ORMDL1				ORMDL1
									ORMDL2				ORMDL2
									ORMDL3				ORMDL3
									OSBP				OSBP
									OSBPL1A				OSBPL1A
									OSBPL2				OSBPL2
									OSBPL3				OSBPL3
									OSBPL6				OSBPL6
									OSBPL7				OSBPL7
									OSBPL9				OSBPL9
									OXSM				OXSM
									P2RX1				P2RX1
									P2RX7				P2RX7
									P3R3URF				P3R3URF
									PAM				PAM
									PBX1				PBX1
									PCK1				PCK1
									PCK2				PCK2
									PCYT1A				PCYT1A
									PCYT1B				PCYT1B
									PCYT2				PCYT2
									PDE8B				PDE8B
									PDGFA				PDGFA
									PDGFB				PDGFB
									PDK4				PDK4
									PDSS1				PDSS1
									PDSS2				PDSS2
									PECR				PECR
									PEDS1				PEDS1
									PEMT				PEMT
									PEX7				PEX7
									PGAP1				PGAP1
									PGAP2				PGAP2
									PGAP3				PGAP3
									PGAP4				PGAP4
									PGS1				PGS1
									PI4K2A				PI4K2A
									PI4K2B				PI4K2B
									PI4KA				PI4KA
									PI4KAP2				PI4KAP2
									PI4KB				PI4KB
									PIBF1				PIBF1
									PIGA				PIGA
									PIGB				PIGB
									PIGC				PIGC
									PIGF				PIGF
									PIGG				PIGG
									PIGH				PIGH
									PIGK				PIGK
									PIGL				PIGL
									PIGM				PIGM
									PIGN				PIGN
									PIGO				PIGO
									PIGP				PIGP
									PIGQ				PIGQ
									PIGS				PIGS
									PIGT				PIGT
									PIGU				PIGU
									PIGV				PIGV
									PIGW				PIGW
									PIGX				PIGX
									PIGY				PIGY
									PIGZ				PIGZ
									PIK3C2A				PIK3C2A
									PIK3C2B				PIK3C2B
									PIK3C2G				PIK3C2G
									PIK3C3				PIK3C3
									PIK3CA				PIK3CA
									PIK3CB				PIK3CB
									PIK3CD				PIK3CD
									PIK3CG				PIK3CG
									PIK3R1				PIK3R1
									PIK3R2				PIK3R2
									PIK3R3				PIK3R3
									PIK3R4				PIK3R4
									PIKFYVE				PIKFYVE
									PIP4K2A				PIP4K2A
									PIP4K2B				PIP4K2B
									PIP4K2C				PIP4K2C
									PIP5K1A				PIP5K1A
									PIP5K1B				PIP5K1B
									PIP5K1C				PIP5K1C
									PIP5KL1				PIP5KL1
									PIPSL				PIPSL
									PISD				PISD
									PITPNM1				PITPNM1
									PITPNM2				PITPNM2
									PITPNM3				PITPNM3
									PLA2G10				PLA2G10
									PLA2G15				PLA2G15
									PLA2G1B				PLA2G1B
									PLA2G2C				PLA2G2C
									PLA2G3				PLA2G3
									PLA2G4A				PLA2G4A
									PLA2G4C				PLA2G4C
									PLA2G4F				PLA2G4F
									PLA2G6				PLA2G6
									PLAAT3				PLAAT3
									PLCE1				PLCE1
									PLCG2				PLCG2
									PLD1				PLD1
									PLD2				PLD2
									PLIN5				PLIN5
									PLP1				PLP1
									PLPP6				PLPP6
									PLSCR1				PLSCR1
									PLSCR3				PLSCR3
									PMVK				PMVK
									PNPLA1				PNPLA1
									PNPLA2				PNPLA2
									PNPLA3				PNPLA3
									PNPLA8				PNPLA8
									PPARA				PPARA
									PPM1L				PPM1L
									PPT1				PPT1
									PPT2				PPT2
									PRKAA1				PRKAA1
									PRKAA2				PRKAA2
									PRKAB1				PRKAB1
									PRKAB2				PRKAB2
									PRKAG1				PRKAG1
									PRKAG2				PRKAG2
									PRKAG3				PRKAG3
									PRKCD				PRKCD
									PRKD1				PRKD1
									PRKD2				PRKD2
									PRKD3				PRKD3
									PRKG1				PRKG1
									PRLR				PRLR
									PRMT3				PRMT3
									PROX1				PROX1
									PRPF19				PRPF19
									PRXL2B				PRXL2B
									PTDSS1				PTDSS1
									PTDSS2				PTDSS2
									PTEN				PTEN
									PTGDS				PTGDS
									PTGES				PTGES
									PTGES2				PTGES2
									PTGES3				PTGES3
									PTGIS				PTGIS
									PTGS1				PTGS1
									PTGS2				PTGS2
									PTPMT1				PTPMT1
									QKI				QKI
									RAB38				RAB38
									RBP1				RBP1
									RDH10				RDH10
									RDH8				RDH8
									REST				REST
									RGN				RGN
									RPE65				RPE65
									RPTOR				RPTOR
									SACM1L				SACM1L
									SAMD8				SAMD8
									SC5D				SC5D
									SCAP				SCAP
									SCARB1				SCARB1
									SCCPDH				SCCPDH
									SCD				SCD
									SCD5				SCD5
									SCP2				SCP2
									SDR42E1				SDR42E1
									SDR42E2				SDR42E2
									SEC14L2				SEC14L2
									SELENOI				SELENOI
									SERAC1				SERAC1
									SERINC1				SERINC1
									SERINC4				SERINC4
									SERINC5				SERINC5
									SERPINA12				SERPINA12
									SF1				SF1
									SGMS1				SGMS1
									SGMS2				SGMS2
									SH3YL1				SH3YL1
									SIK1				SIK1
									SIRT1				SIRT1
									SIRT2				SIRT2
									SIRT3				SIRT3
									SIRT4				SIRT4
									SLA2				SLA2
									SLC25A1				SLC25A1
									SLC27A1				SLC27A1
									SLC27A2				SLC27A2
									SLC27A5				SLC27A5
									SLC30A5				SLC30A5
									SLC44A1				SLC44A1
									SLC44A2				SLC44A2
									SLC44A3				SLC44A3
									SLC44A4				SLC44A4
									SLC44A5				SLC44A5
									SLC45A3				SLC45A3
									SMG1				SMG1
									SMPD1				SMPD1
									SMPD2				SMPD2
									SMPD4				SMPD4
									SNAI1				SNAI1
									SNAI2				SNAI2
									SOCS1				SOCS1
									SOCS2				SOCS2
									SOCS3				SOCS3
									SOCS4				SOCS4
									SOCS5				SOCS5
									SOCS6				SOCS6
									SOCS7				SOCS7
									SOD1				SOD1
									SORBS1				SORBS1
									SPHK1				SPHK1
									SPHK2				SPHK2
									SPNS2				SPNS2
									SPTLC1				SPTLC1
									SPTLC2				SPTLC2
									SPTLC3				SPTLC3
									SPTSSA				SPTSSA
									SPTSSB				SPTSSB
									SQLE				SQLE
									SRD5A1				SRD5A1
									SRD5A2				SRD5A2
									SRD5A3				SRD5A3
									SREBF1				SREBF1
									SREBF2				SREBF2
									ST3GAL1				ST3GAL1
									ST3GAL2				ST3GAL2
									ST3GAL3				ST3GAL3
									ST3GAL4				ST3GAL4
									ST3GAL5				ST3GAL5
									ST3GAL6				ST3GAL6
									ST6GALNAC3				ST6GALNAC3
									ST6GALNAC4				ST6GALNAC4
									ST6GALNAC5				ST6GALNAC5
									ST6GALNAC6				ST6GALNAC6
									ST8SIA1				ST8SIA1
									ST8SIA2				ST8SIA2
									ST8SIA3				ST8SIA3
									ST8SIA4				ST8SIA4
									ST8SIA5				ST8SIA5
									ST8SIA6				ST8SIA6
									STAR				STAR
									STARD3				STARD3
									STARD4				STARD4
									SYNJ1				SYNJ1
									SYNJ2				SYNJ2
									TAFAZZIN				TAFAZZIN
									TAMM41				TAMM41
									TBXAS1				TBXAS1
									TECR				TECR
									TECRL				TECRL
									THNSL2				THNSL2
									THRSP				THRSP
									TLCD3B				TLCD3B
									TM7SF2				TM7SF2
									TM9SF2				TM9SF2
									TMEM150A				TMEM150A
									TMEM38B				TMEM38B
									TMEM68				TMEM68
									TMX1				TMX1
									TNF				TNF
									TPTE2				TPTE2
									TREX1				TREX1
									TRIB3				TRIB3
									TSPO				TSPO
									TTC7A				TTC7A
									TTC7B				TTC7B
									UBR4				UBR4
									UGCG				UGCG
									UGT8				UGT8
									UVRAG				UVRAG
									VAC14				VAC14
									VAPA				VAPA
									WDTC1				WDTC1
									WNT4				WNT4
									XBP1				XBP1
									ZBTB20				ZBTB20
									ZNF750				ZNF750
